# Supplementary material for: Summation of activation at the branch-stem transition of Mimosa pudica; a comparison with summation in cardiac tissue
Source: PLoS One. 2023 May 19;18(5):e0286103. doi: 10.1371/journal.pone.0286103 (PMC10198565; doi:10.1371/journal.pone.0286103)
Supplement: S1 Table — (XLSX) [file pone.0286103.s001.xlsx]

## Sheet: Blad1
Data Mimosa activation by ice drop and flame
date	reg.	activation	min. E1	min. E2	min. E3	dV/dt E1	dV/dt E2	dV/dt E3	CV E1-E2	CV E2-E3	time	temp.	plant	stengel	stim at
			mV	mV	mV	V/s	V/s	V/s	cm/s	cm/s		oC
2021-07-26	5	drop	63	20	0	-0.232	-0.185		1.4		17.40		3	1	petiole
	6	flame	84	34	64	-0.22	-0.232	-0.237	1.6				3	1	petiole
2021-07-27	1	drop	77	92	98	-0.591	-0.863	-0.526	4.8	6	12.00	23	5	1	pulv. leaf
	2	drop	100	111	105	-0.95	-1.042	-0.781	10	8.5	12.30		5	1	pulv. stem
	8	drop	130	130	125	1.06	1.256	0.879	5.04	4.35	16.00		5	1	pulv. leaf
	9	drop	103	96	90	-0.897923	-0.995764	-0.907864	5.88	5	16.10		5	2	petiole leaf
	10	drop	96	120	110	-0.695168	-1.34891	-1.08712	4.2	5.9	16.50		5	2	petiole stem
	13	tik	104	101	117	-1.188	-1.059	-1.271	5.1	4.2	18.15		5	2	leaf
2021-07-29	1	drop	164	76		-0.307	-0.07		0.77		9.20	21	4	1	petiole
	3	flame	88	87	36	-0.504	-0.289	-0.167	3		10.20		4	1	petiole
	4	drop	137	83		-0.788	-0.376		2		10.25		5	1	petiole
	6	flame	137	87	97	-0.892132	-0.411041	-0.0983045	2.5		11.25			1	leafs
2021-07-31	3	drop	112	73		-0.49	-0.468932	0	2.7		12.45	22	5	1	petiole
	4	flame	107	72	12	-0.388	-0.376		2		13.15			1	leafs
	5	drop	108	40		-0.4	-0.18		2.4		13.25			2	petiole
	6	flame	139	70	82	-0.585	-0.307	-0.266	1.9		14.10			2	petiole
	8	drop	121	119		-0.62	-0.388		3.8		15.20		5	3	petiole
	9	flame	113	103	63	-0.278	-0.168	-0.098	2.5		15.50		5	3
2021-08-04	1	drop	123	120	119	-0.776	-0.371	-0.434	2	3.7	14.20		5	1	petiole
	2	flame	95	98	100	-0.56	-0.3	-0.34	2.2	2.4			5	1	leafs
	3	drop	152	160	157	-0.377	-0.394	-0.434	0.8	0.95	15.50		3	1	petiole
	4	flame	165	169	171	-0.475	-0.515	-0.5	1.2	1.1	16.30		3	1	petiole
	5	drop	141	129	121	-1.002	-0.996	-0.752	3.7	2.8	16.45		4	1	petiole
	6	flame	140	130	114	-0.967	-0.967	-0.74	3.3	2.7	17.30		4	1
	7	drop	98	125	125	-0.875	-0.608	-0.601	1.6	1.6	18.00		3	1	petiole
date	reg.	activation	min. E1	min. E2	min. E3	dV/dt E1	dV/dt E2	dV/dt E3	CV E1-E2	CV E2-E3	time	temp.	plant	stengel	stim at
	8	flame	135	135	134	-0.765	-0.481	-0.492	1.7	1.7	18.30		3	1
2021-08-18	5	drop	125	103	110	-0.944	-0.672	-0.919	4.3	2.9	14.45		5	1	petiole
	7	flame	120	106	114	-1.101	-0.811	-0.989	4.3	3.2	16.10		5	1	petiole
	6	cut	102	81	101	-0.666	-0.562	-0.677	3.6	2.9	15.15		5	1	leafs
2021-10-03	1	drop	173	23		-0.29	-0.025		1.17		15.05		5	2
	2	flame	128	47		-0.25	-0.05		2.5				5	2
2021-10-04	1	drop	131	133		-0.162	-0.185		0.45		12.35		?	1
	2	flame	105	80	54	-0.1	-0.08	-0.03	0.74		13.05		?	1	leaf
2021-11-06	1	drop	119	143	64	-0.15	-0.13	-0.064	0.54	0.52	12.15		8	1	petiole
	2	flame	125	128	60	-0.07	-0.06	-0.02	0.31	0.33	12.45		8	1
	3	drop	126	145	153	0.075	0.1	0.25	0.2	0.4	13.05		8	2
	4	flame	82	113	123	0.075	0.1	0.15	0.5	0.9	13.35		8	2

## Sheet: Blad2
Differences data Mimosa for activation by ice drop and flame
		drop	flame	drop	flame	drop	flame	drop	flame	drop	flame			drop	flame	drop	flame
date	reg.	E1	E1	E2	E2	dV/t E1	dV/dt E1	dV/t E2	dV/dt E2	CV E1/E2	CV E1/E2			E1	E1	dV/t E1	dV/dt E1
2021-07-26	5/6	63	84	20	34	-0.232	-0.22	-0.185	-0.232	1.4	1.6			63	84	-0.232	-0.22
2021-07-29	1/3	164	88	76	87	-0.307	-0.504	-0.07	-0.289	0.8	3			164	88	-0.307	-0.504
	4/6	137	137	83	87	-0.788	-0.892	-0.376	-0.411	2	2.5			137	137	-0.788	-0.892
2021-07-31	3/4	112	107	73	72	-0.47	-0.388	-0.469	-0.376	2.7	2			112	107	-0.47	-0.388
	5/6	108	139	40	70	-0.4	-0.585	-0.18	-0.307	2.4	1.9			108	139	-0.4	-0.585
	8/9	121	113	119	103	-0.62	-0.278	-0.388	-0.168	3.8	2.5			121	113	-0.62	-0.278
2021-08-04	1/2	123	95	120	98	-0.776	-0.56	-0.371	-0.3	2	2.2			123	95	-0.776	-0.56
	3/4	152	165	160	169	-0.377	-0.475	-0.394	-0.515	0.8	1.2			152	165	-0.377	-0.475
	5/6	141	140	129	130	-1.002	-0.967	-0.996	-0.967	3.7	3.3			141	140	-1.002	-0.967
	7/8	98	135	125	135	-0.875	-0.765	-0.608	-0.481	1.6	1.7			98	135	-0.875	-0.765
2021-08-18	5/7	125	120	103	106	-0.944	-1.101	-0.672	-0.811	4.3	4.3			125	120	-0.944	-1.101
2021-09-03	1/2	173	128	23	47	-0.29	-0.25	-0.025	-0.05	1.2	2.5			173	128	-0.29	-0.25
2021-09-04	1/2	131	105	133	80	-0.162	-0.1	-0.185	-0.08	0.5	0.7			131	105	-0.162	-0.1
2021-11-06	1/2	119	125	143	128	-0.15	-0.07	-0.13	-0.06	0.5	0.3			119	125	-0.15	-0.07
	3/4	126	82	145	113	-0.075	-0.075	-0.1	-0.1	0.2	0.5			126	82	-0.075	-0.075
T-test		0.292107		0.703328		0.685879		0.996589		0.481403				20	34	-0.185	-0.232
Mean		126.2	117.533	99.4667	97.2667	-0.497867	-0.482	-0.343267	-0.343133	1.86	2.01333			76	87	-0.07	-0.289
SD		25.8926	23.2805	43.4494	34.0225	0.301086	0.320212	0.256101	0.25896	1.25316	1.04872			83	87	-0.376	-0.411
														73	72	-0.469	-0.376
		drop	flame	drop	flame	drop	flame	drop	flame	drop	flame			40	70	-0.18	-0.307
		E1	E1	E2	E2	dV/t E1	dV/dt E1	dV/t E2	dV/dt E2	CV E1/E2	CV E1/E2			119	103	-0.388	-0.168
														120	98	-0.371	-0.3
														160	169	-0.394	-0.515
														129	130	-0.996	-0.967
														125	135	-0.608	-0.481
														103	106	-0.672	-0.811
														23	47	-0.025	-0.05
														133	80	-0.185	-0.08
														143	128	-0.13	-0.06
														145	113	-0.1	-0.1
														0.268753		0.743201
														99.4667		-0.343267
